# Supplementary material for: Automatic extraction of 12 cardiovascular concepts from German discharge letters using pre-trained language models
Source: Digit Health. 2021 Nov 26;7:20552076211057662. doi: 10.1177/20552076211057662 (PMC8637713; doi:10.1177/20552076211057662)
Supplement: sj-xlsx-7-dhj-10.1177_20552076211057662 - Supplemental material for Automatic extraction of 12 cardiovascular concepts from German discharge letters using pre-trained language models [file sj-xlsx-7-dhj-10.1177_20552076211057662.xlsx]

## Sheet: Tabelle1
Supplement Section 2
CRF Classifier
Feature functions CRF:
Feature	Description	Value	Example Token Value
isLowerCase	Token is lower cased	binary	'pektangiöse', True
lastThreeChars	Last three characters of token	string	'pektangiöse', 'öse'
lastTwoChars	Last two characters of token	string	'pektangiöse', 'se'
isUpperCased*	Token is upper-cased	binary	'pektangiöse', False
firstCharCapitalized*	First character is capitalized	binary	'Angina', True
isDigit	Token is integer value	binary	'15', True
POSTag*	Part-of-speech-tags generated using SpaCy's de_core_news_md model	Universal POS tags	'Angina', 'NOUN'
POSTagLastTwoCharacters*	Last two characters of POS tag	string	'Angina', 'UN'
EndOfSentence	token is end of sentence	binary	'.', True
BeginningOfSentence	token is beginning of sentence	binary	'Der', True
* Feature is used as well for context token (+1: subsequent token, -1: preceeding token)
Details CRF:
1. Library	sklearn-crfsuite==0.3.6
2. Script Template	https://sklearn-crfsuite.readthedocs.io/en/latest/tutorial.html
3. Algorithm	lbfgs
4. Hyperparameter	c1=0.01, c2=0.5, max_iterations=100, all_possible_transitions=False
LSTM Classifier
Library	Keras==2.3.1, Tensorflow==1.13.1
Architecture:	Embedding layer using multilingual 840B Glove embeddings with dimension 300. https://nlp.stanford.edu/data/glove.840B.300d.zip
	Bidirectional LSTM layer with dimension 128.
	0.25 dropout layer
	Dense layer with dimension 64
	Final crf layer
Hyperparameter:	Batchsize: 64, epochs: 30, early stopping after 5 epochs on validation loss, validation split: 10%, maximum sequence length: 512
