# Supplementary material for: Automatic extraction of 12 cardiovascular concepts from German discharge letters using pre-trained language models
Source: Digit Health. 2021 Nov 26;7:20552076211057662. doi: 10.1177/20552076211057662 (PMC8637713; doi:10.1177/20552076211057662)
Supplement: sj-xlsx-8-dhj-10.1177_20552076211057662 - Supplemental material for Automatic extraction of 12 cardiovascular concepts from German discharge letters using pre-trained language models [file sj-xlsx-8-dhj-10.1177_20552076211057662.xlsx]

## Sheet: Tabelle1
Supplement Table 1
CC	CRF (P/R)	LSTM	BERTbase	BERTfine	BERTscratch	Count token
		(P/R)	(P/R)	(P/R)	(P/R)
AP	85.5/58.3	87/62	84.7/81.9	84.5/80.5	82.1/76.2	187
Dyspnoe	80.3/62.2	81.5/65.3	74.6/74.7	74.6/74.3	75.8/65.3	100
Nykturie	100/95	100/85	98.7/96	96.9/96	100/95	19
Oedeme	86.5/42.5	95.3/67.8	94.2/88.2	90.3/89.9	87.8/81.5	63
Palpitation	93.3/70.3	86.5/66.5	82/79.6	82.9/81.6	76.9/81.3	45
Schwindel	95/80	97/79.5	96.4/94.3	95.4/96.1	93.5/90.8	44
Synkope	96.5/79.5	94.3/77.3	92.8/84.9	94.1/85.4	92.2/84.8	52
Hypertonie	89.5/89.8	89.3/90.8	91.6/94.2	92.1/93.1	89.7/93.4	103
Cholesterin	90/87	90.5/85	89.2/94.4	89.8/92.5	87.7/90.9	36
DM	88.3/90.3	90.3/90.5	87.7/92.7	90.4/92.9	90/92.5	38
FA	92/76.5	85/71.8	84.5/81.9	82.5/83	84.2/78.7	24
Nikotin	92/79.8	97.3/79.3	91.9/91.8	93.2/90.7	94.4/93.8	30
Microaverage(Std.Dev).	88.5/70.3(0,5/0,83)	89.5/72.8 (2,6/2,3)	86.9/85.3 (2,3/1,9)	86.8/85.1 (2,6/1,8)	85.2/81,5 (5,2/2,5)	738
CCE-Precision and recall: Token-wise mean average precision and recall per concept and micro average precision and recall including standard deviation of the baseline classifiers (CRF, LSTM) and the three pre-trained language models (BERTbase, BERTfine, BERTscratch) in percent. Highest precision score marked in bold-faced red, highest recall marked in bold-faced blue. Precision and recall are cal…
Results per fold CRF
Fold:1
EntityClass	Precision	Recall	F1-Score	Support
AP	0.90	0.45	0.60	159
Cholesterin	0.90	0.95	0.92	37
DM	0.78	0.93	0.85	30
Dyspnoe	0.84	0.56	0.67	112
FA	0.78	0.90	0.84	20
Hypertonie	0.84	0.88	0.86	105
Nikotin	0.86	0.91	0.89	34
Nykturie	1.00	0.80	0.89	25
Oedeme	0.96	0.53	0.68	51
Palpitation	0.92	0.59	0.72	58
Schwindel	0.89	0.91	0.90	43
Synkope	1.00	0.85	0.92	47
micro_avg	0.88	0.69	0.77	721
macro_avg	0.89	0.77	0.81	721
weighted_avg	0.89	0.69	0.76	721
Fold:2
EntityClass	Precision	Recall	F1-Score	Support
AP	0.87	0.66	0.75	189
Cholesterin	0.96	0.79	0.87	29
DM	1.00	0.91	0.95	33
Dyspnoe	0.72	0.70	0.71	84
FA	0.90	0.58	0.71	31
Hypertonie	0.90	0.89	0.89	97
Nikotin	1.00	0.72	0.84	32
Nykturie	1.00	1.00	1.00	14
Oedeme	0.81	0.35	0.49	71
Palpitation	0.94	0.76	0.84	38
Schwindel	0.97	0.82	0.89	45
Synkope	0.97	0.79	0.87	47
micro_avg	0.89	0.71	0.79	710
macro_avg	0.92	0.75	0.82	710
weighted_avg	0.89	0.71	0.78	710
Fold:3
EntityClass	Precision	Recall	F1-Score	Support
AP	0.88	0.57	0.69	241
Cholesterin	0.82	0.80	0.81	41
DM	0.80	1.00	0.89	40
Dyspnoe	0.80	0.66	0.73	92
FA	1.00	0.80	0.89	25
Hypertonie	0.88	0.94	0.91	108
Nikotin	0.86	0.79	0.83	24
Nykturie	1.00	1.00	1.00	20
Oedeme	0.79	0.43	0.56	63
Palpitation	0.90	0.79	0.84	33
Schwindel	0.97	0.67	0.80	52
Synkope	1.00	0.78	0.87	58
micro_avg	0.88	0.71	0.78	797
macro_avg	0.89	0.77	0.82	797
weighted_avg	0.88	0.71	0.78	797
Fold:4
EntityClass	Precision	Recall	F1-Score	Support
AP	0.77	0.65	0.71	158
Cholesterin	0.94	0.94	0.94	36
DM	0.95	0.77	0.85	47
Dyspnoe	0.85	0.57	0.68	110
FA	1.00	0.78	0.88	18
Hypertonie	0.96	0.88	0.92	100
Nikotin	0.96	0.77	0.86	31
Nykturie	1.00	1.00	1.00	18
Oedeme	0.90	0.39	0.55	66
Palpitation	0.97	0.67	0.79	51
Schwindel	0.97	0.80	0.88	35
Synkope	0.89	0.76	0.82	54
micro_avg	0.89	0.70	0.79	724
macro_avg	0.93	0.75	0.82	724
weighted_avg	0.89	0.70	0.78	724
Results per fold LSTM
Fold:1
EntityClass	Precision	Recall	F1-Score	Support
AP	0.77	0.64	0.70	159
Cholesterin	0.85	0.95	0.90	37
DM	0.83	0.97	0.89	30
Dyspnoe	0.86	0.53	0.65	112
FA	0.67	0.90	0.77	20
Hypertonie	0.84	0.88	0.86	105
Nikotin	0.93	0.82	0.87	34
Nykturie	1.00	0.72	0.84	25
Oedeme	1.00	0.82	0.90	51
Palpitation	0.90	0.62	0.73	58
Schwindel	0.93	0.95	0.94	43
Synkope	1.00	0.83	0.91	47
micro_avg	0.86	0.75	0.80	721
macro_avg	0.88	0.80	0.83	721
weighted_avg	0.87	0.75	0.79	721
Fold:2
EntityClass	Precision	Recall	F1-Score	Support
AP	0.92	0.63	0.75	189
Cholesterin	0.96	0.86	0.91	29
DM	1.00	0.88	0.94	33
Dyspnoe	0.83	0.77	0.80	84
FA	0.86	0.61	0.72	31
Hypertonie	0.90	0.95	0.92	97
Nikotin	1.00	0.72	0.84	32
Nykturie	1.00	1.00	1.00	14
Oedeme	0.96	0.65	0.77	71
Palpitation	0.88	0.74	0.80	38
Schwindel	1.00	0.80	0.89	45
Synkope	0.95	0.83	0.89	47
micro_avg	0.92	0.75	0.83	710
macro_avg	0.94	0.79	0.85	710
weighted_avg	0.92	0.75	0.83	710
Fold:3
EntityClass	Precision	Recall	F1-Score	Support
AP	0.90	0.54	0.68	241
Cholesterin	0.94	0.73	0.82	41
DM	0.83	1.00	0.91	40
Dyspnoe	0.77	0.71	0.74	92
FA	0.94	0.64	0.76	25
Hypertonie	0.89	0.87	0.88	108
Nikotin	0.96	0.92	0.94	24
Nykturie	1.00	0.90	0.95	20
Oedeme	0.90	0.68	0.77	63
Palpitation	0.68	0.79	0.73	33
Schwindel	0.95	0.69	0.80	52
Synkope	0.94	0.76	0.84	58
micro_avg	0.88	0.71	0.78	797
macro_avg	0.89	0.77	0.82	797
weighted_avg	0.89	0.71	0.78	797
Fold:4
EntityClass	Precision	Recall	F1-Score	Support
AP	0.89	0.67	0.77	158
Cholesterin	0.97	0.86	0.91	36
DM	0.95	0.77	0.85	47
Dyspnoe	0.80	0.60	0.68	110
FA	0.93	0.72	0.81	18
Hypertonie	0.94	0.93	0.93	100
Nikotin	1.00	0.71	0.83	31
Nykturie	1.00	0.78	0.88	18
Oedeme	0.95	0.56	0.70	66
Palpitation	1.00	0.51	0.68	51
Schwindel	1.00	0.74	0.85	35
Synkope	0.88	0.67	0.76	54
micro_avg	0.92	0.70	0.79	724
macro_avg	0.94	0.71	0.80	724
weighted_avg	0.92	0.70	0.79	724
Results per fold BERTbase
Fold:1
EntityClass	Precision	Recall	F1-Score	Support
Dyspnoe	0.737	0.625	0.676	112.0
Nykturie	1.000	0.840	0.913	25.0
Palpitation	0.952	0.690	0.800	58.0
DM	0.789	1.000	0.882	30.0
Schwindel	0.956	1.000	0.977	43.0
Oedeme	0.979	0.902	0.939	51.0
FA	0.633	0.950	0.760	20.0
Hypertonie	0.836	0.924	0.878	105.0
Cholesterin	0.857	0.973	0.911	37.0
AP	0.809	0.799	0.804	159.0
Synkope	0.929	0.830	0.876	47.0
Nikotin	0.861	0.912	0.886	34.0
microavg	0.842	0.831	0.837	721.0
macroavg	0.862	0.870	0.859	721.0
weightedavg	0.848	0.831	0.834	721.0
Fold:2
EntityClass	Precision	Recall	F1-Score	Support
AP	0.901	0.772	0.832	189.0
Hypertonie	0.959	0.959	0.959	97.0
Cholesterin	0.931	0.931	0.931	29.0
Dyspnoe	0.714	0.833	0.769	84.0
Schwindel	0.955	0.933	0.944	45.0
Synkope	1.000	0.851	0.920	47.0
Palpitation	0.882	0.789	0.833	38.0
FA	0.955	0.677	0.792	31.0
Oedeme	0.875	0.887	0.881	71.0
Nikotin	1.000	0.875	0.933	32.0
Nykturie	1.000	1.000	1.000	14.0
DM	1.000	0.879	0.935	33.0
microavg	0.901	0.849	0.875	710.0
macroavg	0.931	0.866	0.894	710.0
weightedavg	0.908	0.849	0.875	710.0
Fold:3
EntityClass	Precision	Recall	F1-Score	Support
Dyspnoe	0.719	0.891	0.796	92.0
Nykturie	1.000	1.000	1.000	20.0
Palpitation	0.596	0.939	0.729	33.0
DM	0.769	1.000	0.870	40.0
Schwindel	1.000	0.865	0.928	52.0
Oedeme	0.950	0.905	0.927	63.0
FA	0.905	0.760	0.826	25.0
Hypertonie	0.911	0.944	0.927	108.0
Cholesterin	0.809	0.927	0.864	41.0
AP	0.873	0.826	0.849	241.0
Synkope	1.000	0.845	0.916	58.0
Nikotin	0.815	0.917	0.863	24.0
microavg	0.851	0.883	0.867	797.0
macroavg	0.862	0.902	0.875	797.0
weightedavg	0.866	0.883	0.870	797.0
Fold:4
EntityClass	Precision	Recall	F1-Score	Support
Hypertonie	0.959	0.940	0.949	100.0
Cholesterin	0.971	0.944	0.958	36.0
AP	0.803	0.880	0.840	158.0
Palpitation	0.848	0.765	0.804	51.0
DM	0.951	0.830	0.886	47.0
Dyspnoe	0.814	0.636	0.714	110.0
Oedeme	0.965	0.833	0.894	66.0
Nykturie	0.947	1.000	0.973	18.0
Synkope	0.783	0.870	0.825	54.0
Schwindel	0.944	0.971	0.958	35.0
Nikotin	1.000	0.968	0.984	31.0
FA	0.889	0.889	0.889	18.0
microavg	0.880	0.849	0.864	724.0
macroavg	0.906	0.877	0.889	724.0
weightedavg	0.882	0.849	0.862	724.0
Results per fold BERTfine
Fold:1
EntityClass	Precision	Recall	F1-Score	Support
Cholesterin	0.837	0.973	0.900	37.0
Dyspnoe	0.845	0.634	0.724	112.0
Schwindel	0.956	1.000	0.977	43.0
Synkope	0.930	0.851	0.889	47.0
AP	0.850	0.786	0.817	159.0
Oedeme	0.941	0.941	0.941	51.0
Palpitation	0.930	0.690	0.792	58.0
Nykturie	1.000	0.840	0.913	25.0
Nikotin	0.886	0.912	0.899	34.0
Hypertonie	0.822	0.924	0.870	105.0
DM	0.833	1.000	0.909	30.0
FA	0.621	0.900	0.735	20.0
microavg	0.863	0.832	0.847	721.0
macroavg	0.871	0.871	0.864	721.0
weightedavg	0.869	0.832	0.844	721.0
Fold:2
EntityClass	Precision	Recall	F1-Score	Support
AP	0.902	0.730	0.807	189.0
Hypertonie	0.969	0.959	0.964	97.0
Cholesterin	0.964	0.931	0.947	29.0
Dyspnoe	0.724	0.750	0.737	84.0
Schwindel	0.936	0.978	0.957	45.0
Synkope	0.952	0.851	0.899	47.0
Palpitation	0.762	0.842	0.800	38.0
FA	0.875	0.677	0.764	31.0
Oedeme	0.897	0.859	0.878	71.0
Nikotin	1.000	0.938	0.968	32.0
Nykturie	0.875	1.000	0.933	14.0
DM	1.000	0.909	0.952	33.0
microavg	0.894	0.835	0.864	710.0
macroavg	0.905	0.869	0.884	710.0
weightedavg	0.897	0.835	0.863	710.0
Fold:3
EntityClass	Precision	Recall	F1-Score	Support
Dyspnoe	0.771	0.880	0.822	92.0
Nykturie	1.000	1.000	1.000	20.0
Palpitation	0.732	0.909	0.811	33.0
DM	0.833	1.000	0.909	40.0
Schwindel	0.978	0.865	0.918	52.0
Oedeme	0.947	0.857	0.900	63.0
FA	0.909	0.800	0.851	25.0
Hypertonie	0.945	0.963	0.954	108.0
Cholesterin	0.818	0.878	0.847	41.0
AP	0.893	0.793	0.840	241.0
Synkope	1.000	0.879	0.936	58.0
Nikotin	0.875	0.875	0.875	24.0
microavg	0.886	0.870	0.878	797.0
macroavg	0.892	0.892	0.889	797.0
weightedavg	0.893	0.870	0.878	797.0
Fold:4
EntityClass	Precision	Recall	F1-Score	Support
Hypertonie	0.946	0.880	0.912	100.0
Cholesterin	0.971	0.917	0.943	36.0
AP	0.735	0.911	0.814	158.0
Palpitation	0.894	0.824	0.857	51.0
DM	0.950	0.809	0.874	47.0
Dyspnoe	0.645	0.709	0.675	110.0
Oedeme	0.827	0.939	0.879	66.0
Nykturie	1.000	1.000	1.000	18.0
Synkope	0.882	0.833	0.857	54.0
Schwindel	0.946	1.000	0.972	35.0
Nikotin	0.966	0.903	0.933	31.0
FA	0.895	0.944	0.919	18.0
microavg	0.826	0.867	0.846	724.0
macroavg	0.888	0.889	0.886	724.0
weightedavg	0.837	0.867	0.849	724.0
Results per fold BERTscratch
Fold:1
EntityClass	Precision	Recall	F1-Score	Support
Cholesterin	0.895	0.919	0.907	37.0
Dyspnoe	0.795	0.554	0.653	112.0
Schwindel	0.935	1.000	0.966	43.0
Synkope	0.953	0.872	0.911	47.0
AP	0.693	0.780	0.734	159.0
Oedeme	0.902	0.902	0.902	51.0
Palpitation	0.976	0.690	0.808	58.0
Nykturie	1.000	0.800	0.889	25.0
Nikotin	0.886	0.912	0.899	34.0
Hypertonie	0.876	0.876	0.876	105.0
DM	0.853	0.967	0.906	30.0
FA	0.692	0.900	0.783	20.0
microavg	0.833	0.804	0.819	721.0
macroavg	0.871	0.848	0.853	721.0
weightedavg	0.841	0.804	0.816	721.0
Fold:2
EntityClass	Precision	Recall	F1-Score	Support
AP	0.909	0.788	0.844	189.0
Hypertonie	0.911	0.948	0.929	97.0
Cholesterin	0.963	0.897	0.929	29.0
Dyspnoe	0.711	0.762	0.736	84.0
Schwindel	0.976	0.911	0.943	45.0
Synkope	0.976	0.872	0.921	47.0
Palpitation	0.821	0.842	0.831	38.0
FA	0.913	0.677	0.778	31.0
Oedeme	0.864	0.718	0.785	71.0
Nikotin	1.000	0.906	0.951	32.0
Nykturie	1.000	1.000	1.000	14.0
DM	1.000	0.909	0.952	33.0
microavg	0.894	0.831	0.861	710.0
macroavg	0.920	0.853	0.883	710.0
weightedavg	0.898	0.831	0.861	710.0
Fold:3
EntityClass	Precision	Recall	F1-Score	Support
Dyspnoe	0.810	0.696	0.749	92.0
Nykturie	1.000	1.000	1.000	20.0
Palpitation	0.763	0.879	0.817	33.0
DM	0.792	0.950	0.864	40.0
Schwindel	1.000	0.750	0.857	52.0
Oedeme	0.941	0.762	0.842	63.0
FA	1.000	0.680	0.810	25.0
Hypertonie	0.913	0.972	0.942	108.0
Cholesterin	0.878	0.878	0.878	41.0
AP	0.940	0.651	0.770	241.0
Synkope	1.000	0.776	0.874	58.0
Nikotin	0.889	1.000	0.941	24.0
microavg	0.905	0.780	0.838	797.0
macroavg	0.911	0.833	0.862	797.0
weightedavg	0.914	0.780	0.834	797.0
Fold:4
EntityClass	Precision	Recall	F1-Score	Support
Hypertonie	0.887	0.940	0.913	100.0
Cholesterin	0.773	0.944	0.850	36.0
AP	0.744	0.829	0.784	158.0
Palpitation	0.518	0.843	0.642	51.0
DM	0.953	0.872	0.911	47.0
Dyspnoe	0.717	0.600	0.653	110.0
Oedeme	0.806	0.879	0.841	66.0
Nykturie	1.000	1.000	1.000	18.0
Synkope	0.758	0.870	0.810	54.0
Schwindel	0.829	0.971	0.895	35.0
Nikotin	1.000	0.935	0.967	31.0
FA	0.762	0.889	0.821	18.0
microavg	0.776	0.844	0.809	724.0
macroavg	0.812	0.881	0.841	724.0
weightedavg	0.787	0.844	0.810	724.0
