# Supplementary material for: Automatic extraction of 12 cardiovascular concepts from German discharge letters using pre-trained language models
Source: Digit Health. 2021 Nov 26;7:20552076211057662. doi: 10.1177/20552076211057662 (PMC8637713; doi:10.1177/20552076211057662)
Supplement: sj-xlsx-9-dhj-10.1177_20552076211057662 - Supplemental material for Automatic extraction of 12 cardiovascular concepts from German discharge letters using pre-trained language models [file sj-xlsx-9-dhj-10.1177_20552076211057662.xlsx]

## Sheet: Tabelle1
Supplement Table 2: Significance tests
a)
Analyzing significance of model performance difference per cardiovascular concept using F1-score. P-value calculated using approximate randomization (https://nlpado.de/~sebastian/software/sigf.shtml). If model performance difference is significant (p-value<0.5), the fields are marked green, red otherwise. E.g. Comparing the models difference of F1-score performance between BERTfine and CRF the co…
Fold 1
	BERTfine	BERTscratch	BERTbase	LSTMCRF	CRF
BERTfine
BERTscratch	X
BERTbase	Dyspnoe	X
LSTMCRF	AP, Dyspnoe	Palpitation	AP
CRF	AP, Dyspnoe, Oedeme, Schwindel	Oedeme, Palpitation, Schwindel	AP, Oedeme, Palpitation, Schwindel	Oedeme
Fold 2
	BERTfine	BERTscratch	BERTbase	LSTMCRF	CRF
BERTfine
BERTscratch	X
BERTbase	X	X
LSTMCRF	Nikotin	AP, Nikotin	AP
CRF	Cholesterin, Nikotin, Oedeme	AP, Nikotin, Oedeme	Oedeme	Oedeme
Fold 3
	BERTfine	BERTscratch	BERTbase	LSTMCRF	CRF
BERTfine
BERTscratch	Dyspnoe
BERTbase	X	AP, Oedeme
LSTMCRF	AP, Dyspnoe, Hypertonie, Oedeme, Schwindel, Synkope	X	AP, Oedeme, Schwindel, Synkope
CRF	AP, Oedeme, Schwindel	Nikotin, Oedeme	AP, Oedeme, Schwindel	Oedeme
Fold 4
	BERTfine	BERTscratch	BERTbase	LSTMCRF	CRF
BERTfine
BERTscratch	Cholesterin, Palpitation
BERTbase	X	Cholesterin, Palpitation
LSTMCRF	Oedeme, Palpitation, Synkope	Nikotin	Nikotin, Oedeme, Palpitation
CRF	AP, Oedeme	Oedeme, Palpitation	AP, Oedeme	Palpitation
b)
Analyzing significance of model performance difference using F1-score. P-value calculated using approximate randomization (https://nlpado.de/~sebastian/software/sigf.shtml). If model performance difference is significant (p-value<0.5), the fields are marked green, red otherwise. E.g. For fold 1 the model performance difference using F1-score for BERTfine and CRF is significant, while the differen…
Fold 1
	BERTfine	BERTscratch	BERTbase	LSTMCRF	CRF
BERTfine
BERTscratch	X
BERTbase	X	X
LSTMCRF	Y	X	Y
CRF	Y	Y	Y	Y
Fold2
	BERTfine	BERTscratch	BERTbase	LSTMCRF	CRF
Fine BERT
Scratch BERT	X
BERT	X	X
LSTMCRF	Y	Y	Y
CRF	Y	Y	Y	Y
Fold 3
	BERTfine	BERTscratch	BERTbase	LSTMCRF	CRF
BERTfine
BERTscratch	Y
BERTbase	X	Y
LSTMCRF	Y	Y	Y
CRF	Y	Y	Y	X
Fold 4
	BERTfine	BERTscratch	BERTbase	LSTMCRF	CRF
BERTfine
BERTscratch	Y
BERTbase	X	Y
LSTMCRF	Y	X	Y
CRF	Y	Y	Y	X
